# Supplementary material for: New Boron Containing Acridines: Synthesis and Preliminary Biological Study
Source: Molecules. 2023 Sep 15;28(18):6636. doi: 10.3390/molecules28186636 (PMC10650824; doi:10.3390/molecules28186636)
Supplement: Supplementary file 1 [file molecules-28-06636-s001.zip]

Archive with 3 entries (3 files):
- checkcif_compound 2.pdf
- Compound 2.cif
- Supporting Information.pdf
